# Supplementary material for: Modulation of the Gut Microbiota Structure and Function by Two Structurally Different Lemon Pectins
Source: Foods. 2022 Dec 1;11(23):3877. doi: 10.3390/foods11233877 (PMC9739951; doi:10.3390/foods11233877)
Supplement: Supplementary file 1 [file foods-11-03877-s001.zip]

Archive with 1 entries (1 files):
- foods-2000852-supplementary.pdf
